# Supplementary material for: Single-molecule analysis reveals the phosphorylation of FLS2 governs its spatiotemporal dynamics and immunity
Source: eLife. 2024 Jul 24;12:RP91072. doi: 10.7554/eLife.91072 (PMC11268883; doi:10.7554/eLife.91072)
Supplement: Figure 1—figure supplement 1—source data 1. [file elife-91072-fig1-figsupp1-data1.zip]

Archive with 10 entries (9 files):
- Figure 1 - figure supplement -source data 1/
- Figure 1 - figure supplement -source data 1/Figure 1 - figure supplement 1---SourceData FLS2-FM4-64.tif
- Figure 1 - figure supplement -source data 1/Figure 1 - figure supplement 1---SourceData FLS2-GFP.tif
- Figure 1 - figure supplement -source data 1/Figure 1 - figure supplement 1---SourceData FLS2-Merge.tif
- Figure 1 - figure supplement -source data 1/Figure 1 - figure supplement 1---SourceData FLS2S938A-FM4-64.tif
- Figure 1 - figure supplement -source data 1/Figure 1 - figure supplement 1---SourceData FLS2S938A-GFP.tif
- Figure 1 - figure supplement -source data 1/Figure 1 - figure supplement 1---SourceData FLS2S938A-Merge.tif
- Figure 1 - figure supplement -source data 1/Figure 1 - figure supplement 1---SourceData FLS2S938D-FM4-64.tif
- Figure 1 - figure supplement -source data 1/Figure 1 - figure supplement 1---SourceData FLS2S938D-GFP.tif
- Figure 1 - figure supplement -source data 1/Figure 1 - figure supplement 1---SourceData FLS2S938D-Merge.tif
