# Supplementary material for: Single-molecule analysis reveals the phosphorylation of FLS2 governs its spatiotemporal dynamics and immunity
Source: eLife. 2024 Jul 24;12:RP91072. doi: 10.7554/eLife.91072 (PMC11268883; doi:10.7554/eLife.91072)
Supplement: Figure 2—source data 2. [file elife-91072-fig2-data2.zip]

Archive with 2 entries (1 files):
- Figure 2—source data 2/Figure2B---SourceData-Pearson correlation coefficient.xlsx
- Figure 2—source data 2/
