# Supplementary material for: Single-molecule analysis reveals the phosphorylation of FLS2 governs its spatiotemporal dynamics and immunity
Source: eLife. 2024 Jul 24;12:RP91072. doi: 10.7554/eLife.91072 (PMC11268883; doi:10.7554/eLife.91072)
Supplement: Figure 2—source data 4. [file elife-91072-fig2-data4.zip]

Archive with 8 entries (7 files):
- Figure 2—source data 4/Figure2H---SourceData-FLS2-Rem1.3-CK.bmp
- Figure 2—source data 4/Figure2H---SourceData-FLS2-Rem1.3-flg22.bmp
- Figure 2—source data 4/Figure2H---SourceData-FLS2S938A-Rem1.3-CK.bmp
- Figure 2—source data 4/Figure2H---SourceData-FLS2S938A-Rem1.3-flg22.bmp
- Figure 2—source data 4/Figure2H---SourceData-FLS2S938D-Rem1.3-CK.bmp
- Figure 2—source data 4/Figure2H---SourceData-FLS2S938D-Rem1.3-flg22.bmp
- Figure 2—source data 4/Figure2H---SourceData-GFP.bmp
- Figure 2—source data 4/
