# Supplementary material for: Single-molecule analysis reveals the phosphorylation of FLS2 governs its spatiotemporal dynamics and immunity
Source: eLife. 2024 Jul 24;12:RP91072. doi: 10.7554/eLife.91072 (PMC11268883; doi:10.7554/eLife.91072)
Supplement: Figure 2—source data 5. [file elife-91072-fig2-data5.zip › Figure 2—source data 5/Figure2G---SourceData-FLIM-FRET.xlsx]

## Sheet: Sheet1
						GFP		FLS2-AtRem1.3-CK	FLS2-AtRem1.3-FLG22		FLS2S938A-AtRem1.3-CK	FLS2S938A-AtRem1.3-FLG22		FLS2S938D-AtRem1.3-CK	FLS2S938D-AtRem1.3-FLG22
						2.63		2.51	2.4		2.54	2.46		2.51	2.44
						2.61		2.48	2.4		2.51	2.51		2.53	2.35
						2.6		2.56	2.39		2.49	2.47		2.5	2.39
						2.63		2.55	2.4		2.55	2.5		2.48	2.4
						2.58		2.51	2.459		2.49	2.52		2.52	2.36
						2.6		2.48	2.36		2.53	2.47		2.43	2.36
						2.62		2.52	2.36		2.49	2.44		2.53	2.36
						2.58		2.54	2.41		2.56	2.49		2.48	2.34
						2.58			2.38		2.5	2.48		2.47	2.38
									2.37			2.52		2.45	2.399
									2.3			2.54			2.39
									2.35
									2.4
