# Supplementary material for: Single-molecule analysis reveals the phosphorylation of FLS2 governs its spatiotemporal dynamics and immunity
Source: eLife. 2024 Jul 24;12:RP91072. doi: 10.7554/eLife.91072 (PMC11268883; doi:10.7554/eLife.91072)
Supplement: Figure 2—figure supplement 1—source data 1. [file elife-91072-fig2-figsupp1-data1.zip]

Archive with 13 entries (12 files):
- Figure 2 - figure supplement-source data 1/
- Figure 2 - figure supplement-source data 1/Figure 2 - figure supplement 1---SourceData FLS2-CK-GFP.csv
- Figure 2 - figure supplement-source data 1/Figure 2 - figure supplement 1---SourceData FLS2-CK-mCherry.csv
- Figure 2 - figure supplement-source data 1/Figure 2 - figure supplement 1---SourceData FLS2-flg22-GFP.csv
- Figure 2 - figure supplement-source data 1/Figure 2 - figure supplement 1---SourceData FLS2-flg22-mCherry.csv
- Figure 2 - figure supplement-source data 1/Figure 2 - figure supplement 1---SourceData FLS2S938A-CK-GFP.csv
- Figure 2 - figure supplement-source data 1/Figure 2 - figure supplement 1---SourceData FLS2S938A-CK-mCherry.csv
- Figure 2 - figure supplement-source data 1/Figure 2 - figure supplement 1---SourceData FLS2S938A-flg22-GFP.csv
- Figure 2 - figure supplement-source data 1/Figure 2 - figure supplement 1---SourceData FLS2S938A-flg22-mCherry.csv
- Figure 2 - figure supplement-source data 1/Figure 2 - figure supplement 1---SourceData FLS2S938D-CK-GFP.csv
- Figure 2 - figure supplement-source data 1/Figure 2 - figure supplement 1---SourceData FLS2S938D-CK-mCherry.csv
- Figure 2 - figure supplement-source data 1/Figure 2 - figure supplement 1---SourceData FLS2S938D-flg22-GFP.csv
- Figure 2 - figure supplement-source data 1/Figure 2 - figure supplement 1---SourceData FLS2S938D-flg22-mCherry.csv
