# Supplementary material for: Single-molecule analysis reveals the phosphorylation of FLS2 governs its spatiotemporal dynamics and immunity
Source: eLife. 2024 Jul 24;12:RP91072. doi: 10.7554/eLife.91072 (PMC11268883; doi:10.7554/eLife.91072)
Supplement: Figure 2—figure supplement 1—source data 1. [file elife-91072-fig2-figsupp1-data1.zip › Figure 2 - figure supplement-source data 1/Figure 2 - figure supplement 1---SourceData FLS2-CK-GFP.csv]

x[pix]	y[pix]	intensity	frame
17.25	0.04	0	1
17.76	0.14	0	1
6.44	0.56	0	1
13.38	1.25	0	1
14.69	1.29	0	1
1.07	1.35	0	1
2.11	1.47	0	1
16.55	1.62	0	1
10.09	1.68	0	1
17.26	2.05	0	1
0.66	2.12	0	1
18.70	2.21	0	1
3.17	2.40	0	1
3.76	2.50	0	1
16.80	2.72	0	1
3.31	3.27	0	1
5.95	3.32	0	1
15.62	3.52	0	1
15.10	3.72	0	1
13.39	4.02	0	1
15.62	4.12	0	1
15.07	4.19	0	1
1.63	4.49	0	1
13.07	4.67	0	1
15.18	4.82	0	1
15.78	5.15	0	1
3.94	5.18	0	1
18.08	5.28	0	1
8.19	5.53	0	1
10.35	5.49	0	1
18.62	5.53	0	1
13.55	5.65	0	1
17.60	5.74	0	1
18.22	6.03	0	1
7.93	6.17	0	1
2.66	6.33	0	1
6.11	6.32	0	1
13.20	6.42	0	1
18.49	6.66	0	1
12.55	6.74	0	1
14.55	6.79	0	1
13.38	7.09	0	1
18.70	7.30	0	1
14.80	7.52	0	1
11.83	7.68	0	1
10.93	7.90	0	1
4.51	8.16	0	1
15.72	8.14	0	1
14.65	8.21	0	1
11.95	8.27	0	1
16.14	8.63	0	1
12.78	8.68	0	1
9.24	8.92	0	1
16.47	9.08	0	1
4.40	9.18	0	1
18.32	9.30	0	1
16.26	9.48	0	1
12.09	9.54	0	1
13.34	9.67	0	1
9.72	9.75	0	1
16.87	9.76	0	1
3.67	9.78	0	1
16.47	10.02	0	1
1.38	10.15	0	1
12.34	10.16	0	1
15.41	10.15	0	1
13.87	10.26	0	1
6.32	10.48	0	1
18.59	10.51	0	1
17.16	10.81	0	1
2.91	10.82	0	1
15.39	10.85	0	1
9.67	10.90	0	1
18.56	11.00	0	1
8.19	11.09	0	1
12.47	11.17	0	1
18.70	11.28	0	1
6.85	11.57	0	1
2.14	11.64	0	1
11.23	11.62	0	1
7.73	11.79	0	1
16.58	11.76	0	1
17.24	11.87	0	1
10.45	11.96	0	1
17.92	11.97	0	1
7.21	12.08	0	1
14.82	12.13	0	1
8.29	12.22	0	1
9.62	12.19	0	1
17.67	12.38	0	1
8.60	12.45	0	1
5.80	12.62	0	1
18.60	12.56	0	1
10.94	12.75	0	1
11.97	12.78	0	1
13.77	12.90	0	1
15.44	12.95	0	1
18.14	13.17	0	1
10.68	13.41	0	1
15.78	13.36	0	1
17.12	13.40	0	1
11.89	13.49	0	1
12.97	13.57	0	1
17.89	13.52	0	1
9.62	13.81	0	1
13.62	13.97	0	1
16.85	14.16	0	1
11.52	14.27	0	1
18.70	14.29	0	1
4.68	14.33	0	1
13.87	14.38	0	1
5.91	14.45	0	1
3.30	14.58	0	1
8.11	14.77	0	1
17.08	14.82	0	1
9.90	15.05	0	1
11.21	15.09	0	1
13.31	15.11	0	1
4.18	15.22	0	1
14.82	15.25	0	1
14.40	15.36	0	1
18.70	15.54	0	1
11.33	15.59	0	1
12.55	15.62	0	1
4.72	15.67	0	1
15.26	15.82	0	1
5.82	15.90	0	1
14.63	15.89	0	1
6.55	15.98	0	1
9.61	16.03	0	1
11.89	16.03	0	1
13.37	16.05	0	1
5.28	16.30	0	1
18.70	16.42	0	1
6.01	16.57	0	1
10.44	16.72	0	1
3.56	16.97	0	1
6.94	17.20	0	1
11.47	17.15	0	1
9.23	17.26	0	1
14.39	17.25	0	1
5.04	17.35	0	1
8.57	18.06	0	1
