# Supplementary material for: Single-molecule analysis reveals the phosphorylation of FLS2 governs its spatiotemporal dynamics and immunity
Source: eLife. 2024 Jul 24;12:RP91072. doi: 10.7554/eLife.91072 (PMC11268883; doi:10.7554/eLife.91072)
Supplement: Figure 2—figure supplement 1—source data 1. [file elife-91072-fig2-figsupp1-data1.zip › Figure 2 - figure supplement-source data 1/Figure 2 - figure supplement 1---SourceData FLS2-CK-mCherry.csv]

x[pix]	y[pix]	intensity	frame
2.67	0.04	0	1
14.18	0.04	0	1
16.74	0.04	0	1
1.24	0.22	0	1
11.79	0.34	0	1
2.24	0.43	0	1
5.97	0.62	0	1
14.98	0.62	0	1
18.02	0.67	0	1
0.59	0.82	0	1
5.30	0.81	0	1
9.74	0.85	0	1
12.69	0.88	0	1
2.05	1.07	0	1
2.94	1.20	0	1
14.54	1.21	0	1
0.64	1.39	0	1
12.05	1.40	0	1
7.90	1.63	0	1
8.98	1.66	0	1
0.71	2.13	0	1
1.96	2.26	0	1
2.84	2.23	0	1
3.84	2.38	0	1
12.67	2.31	0	1
13.26	2.33	0	1
9.86	2.53	0	1
1.20	2.62	0	1
0.63	2.84	0	1
3.47	2.90	0	1
5.95	2.90	0	1
12.73	2.94	0	1
10.10	3.19	0	1
6.78	3.33	0	1
1.57	3.34	0	1
11.60	3.37	0	1
1.02	3.44	0	1
2.08	3.44	0	1
10.40	3.46	0	1
3.68	3.58	0	1
1.05	3.81	0	1
2.10	3.95	0	1
15.01	4.02	0	1
10.09	4.10	0	1
15.70	4.12	0	1
1.31	4.35	0	1
5.73	4.39	0	1
4.09	4.49	0	1
9.10	4.64	0	1
14.44	4.61	0	1
15.78	4.64	0	1
15.14	4.70	0	1
2.52	4.81	0	1
7.04	4.88	0	1
10.76	4.91	0	1
9.69	4.96	0	1
6.08	5.02	0	1
1.17	5.33	0	1
3.56	5.43	0	1
17.81	5.58	0	1
0.78	5.69	0	1
2.53	5.78	0	1
18.70	5.86	0	1
14.14	5.92	0	1
3.90	6.12	0	1
18.22	6.27	0	1
1.58	6.41	0	1
6.01	6.40	0	1
13.29	6.37	0	1
2.43	6.54	0	1
12.58	6.64	0	1
5.46	6.68	0	1
11.11	6.78	0	1
18.70	6.87	0	1
4.40	7.12	0	1
0.82	7.18	0	1
8.42	7.25	0	1
4.09	7.73	0	1
9.05	7.88	0	1
2.57	8.13	0	1
1.95	8.25	0	1
7.56	8.25	0	1
16.91	8.48	0	1
13.57	8.50	0	1
0.59	8.84	0	1
6.07	8.97	0	1
16.91	8.94	0	1
8.36	9.19	0	1
1.54	9.25	0	1
15.79	9.26	0	1
11.56	9.41	0	1
0.97	9.54	0	1
15.91	9.67	0	1
3.99	9.74	0	1
7.35	9.92	0	1
2.34	9.95	0	1
5.25	10.06	0	1
16.55	10.05	0	1
6.49	10.20	0	1
13.50	10.46	0	1
14.80	10.68	0	1
12.34	10.74	0	1
3.53	10.94	0	1
6.58	10.92	0	1
18.62	10.89	0	1
16.89	11.01	0	1
0.72	11.08	0	1
2.88	11.12	0	1
10.91	11.16	0	1
12.27	11.23	0	1
5.08	11.33	0	1
11.28	11.40	0	1
10.55	11.73	0	1
4.07	12.21	0	1
5.26	12.19	0	1
1.16	12.27	0	1
7.74	12.27	0	1
13.39	12.31	0	1
14.85	12.33	0	1
6.98	12.44	0	1
10.93	12.41	0	1
15.75	12.48	0	1
2.38	12.60	0	1
8.68	12.71	0	1
1.13	12.96	0	1
4.59	13.01	0	1
13.28	12.97	0	1
18.70	13.07	0	1
5.54	13.12	0	1
12.54	13.13	0	1
0.52	13.26	0	1
7.52	13.32	0	1
2.69	13.40	0	1
6.76	13.66	0	1
13.68	13.61	0	1
9.90	13.68	0	1
0.87	13.96	0	1
5.93	13.96	0	1
4.88	14.00	0	1
0.46	14.20	0	1
14.24	14.19	0	1
3.66	14.28	0	1
1.89	14.32	0	1
6.495979786	14.44149971	0	1
7.914000034	14.40200043	0	1
3.300209999	14.58080006	0	1
9.654370308	14.57989979	0	1
3.578020096	15.04660034	0	1
2.518980026	15.1633997	0	1
8.354399681	15.08979988	0	1
7.521359921	15.23250008	0	1
5.509719849	15.41810036	0	1
10.7105999	15.44540024	0	1
4.269849777	15.53129959	0	1
5.906640053	15.49400043	0	1
6.646349907	15.61069965	0	1
8.347610474	15.64309978	0	1
8.930290222	15.77159977	0	1
15.09710026	15.83170033	0	1
17.13139915	15.80900002	0	1
3.710079908	16.11759949	0	1
8.03470993	16.11319923	0	1
5.855979919	16.21910095	0	1
13.26150036	16.23870087	0	1
6.260179996	16.31520081	0	1
6.952370167	16.31570053	0	1
18.04360008	16.34429932	0	1
9.270770073	16.45490074	0	1
5.455679893	16.70229912	0	1
7.488580227	16.70809937	0	1
8.388199806	16.69849968	0	1
9.276709557	17.04240036	0	1
3.691859961	17.09429932	0	1
11.89760017	17.16469955	0	1
9.041749954	17.56040001	0	1
4.871890068	17.67200089	0	1
14.9126997	17.6692009	0	1
9.398690224	17.80739975	0	1
14.38850021	18.01409912	0	1
3.936480045	18.30170059	0	1
16.84359932	18.30170059	0	1
