# Supplementary material for: Single-molecule analysis reveals the phosphorylation of FLS2 governs its spatiotemporal dynamics and immunity
Source: eLife. 2024 Jul 24;12:RP91072. doi: 10.7554/eLife.91072 (PMC11268883; doi:10.7554/eLife.91072)
Supplement: Figure 2—figure supplement 1—source data 1. [file elife-91072-fig2-figsupp1-data1.zip › Figure 2 - figure supplement-source data 1/Figure 2 - figure supplement 1---SourceData FLS2-flg22-GFP.csv]

x[pix]	y[pix]	intensity	frame
2.636159897	0.039700001	0	1
0.512254	0.369634002	0	1
0.850696981	0.666571021	0	1
3.04866004	0.863225996	0	1
2.274559975	1.06400001	0	1
4.00962019	1.257159948	0	1
0.430094987	1.655969977	0	1
1.19659996	1.735679984	0	1
4.855460167	1.641600013	0	1
5.76857996	1.631330013	0	1
2.780709982	1.757590055	0	1
2.17843008	1.998399973	0	1
4.491350174	2.008019924	0	1
0.255014002	2.345469952	0	1
5.434979916	2.471509933	0	1
4.368879795	2.67159009	0	1
3.195300102	2.726609945	0	1
5.243330002	2.713670015	0	1
6.581019878	2.75387001	0	1
3.859299898	3.079799891	0	1
4.225580215	3.062880039	0	1
0.865577996	3.256200075	0	1
6.238070011	3.299089909	0	1
7.111370087	3.379339933	0	1
3.253950119	3.426429987	0	1
4.768529892	3.788949966	0	1
7.649189949	3.806479931	0	1
2.354049921	3.903419971	0	1
6.23029995	3.966569901	0	1
0.451438993	4.026440144	0	1
1.796030045	4.35131979	0	1
3.482239962	4.346159935	0	1
4.705719948	4.446949959	0	1
5.924270153	4.362949848	0	1
8.002900124	4.38932991	0	1
3.788939953	4.81498003	0	1
5.343780041	4.885019779	0	1
7.041259766	5.001709938	0	1
2.081530094	5.139729977	0	1
5.432109833	5.202030182	0	1
6.252689838	5.296189785	0	1
0.487706006	5.393630028	0	1
8.519849777	5.827770233	0	1
11.05840015	6.091450214	0	1
6.679160118	6.372360229	0	1
6.312150002	6.608590126	0	1
11.39990044	6.887730122	0	1
8.555689812	7.326099873	0	1
14.88770008	7.714620113	0	1
13.68910027	7.839429855	0	1
8.78042984	8.087900162	0	1
12.1001997	8.11923027	0	1
10.46240044	8.235369682	0	1
14.26469994	8.303099632	0	1
12.60480022	8.374819756	0	1
9.422730446	8.702699661	0	1
13.46420002	8.679320335	0	1
13.09560013	8.933239937	0	1
14.82299995	8.987999916	0	1
13.76580048	9.249779701	0	1
11.63459969	9.443209648	0	1
11.05179977	9.464650154	0	1
12.35569954	9.49545002	0	1
13.03079987	9.469180107	0	1
14.47480011	9.757109642	0	1
15.44180012	9.800230026	0	1
16.81629944	9.844909668	0	1
11.73209953	9.906040192	0	1
13.72959995	10.00889969	0	1
12.53639984	10.11439991	0	1
14.58909988	10.09759998	0	1
13.06470013	10.2947998	0	1
10.51910019	10.35890007	0	1
16.26490021	10.45499992	0	1
12.47019958	10.5067997	0	1
11.09360027	10.60779953	0	1
15.16009998	10.58839989	0	1
15.4946003	10.63329983	0	1
14.47700024	10.74310017	0	1
15.90400028	10.86149979	0	1
16.7064991	10.91849995	0	1
14.84000015	11.0965004	0	1
12.36400032	11.19789982	0	1
13.45320034	11.24619961	0	1
15.85960007	11.59070015	0	1
13.73289967	11.68610001	0	1
16.82010078	12.13500023	0	1
14.98770046	12.16919994	0	1
12.5309	12.63640022	0	1
13.34589958	12.7184	0	1
16.20470047	12.8057003	0	1
14.27900028	12.89439964	0	1
15.54559994	13.07429981	0	1
