# Supplementary material for: Single-molecule analysis reveals the phosphorylation of FLS2 governs its spatiotemporal dynamics and immunity
Source: eLife. 2024 Jul 24;12:RP91072. doi: 10.7554/eLife.91072 (PMC11268883; doi:10.7554/eLife.91072)
Supplement: Figure 2—figure supplement 1—source data 1. [file elife-91072-fig2-figsupp1-data1.zip › Figure 2 - figure supplement-source data 1/Figure 2 - figure supplement 1---SourceData FLS2-flg22-mCherry.csv]

x[pix]	y[pix]	intensity	frame
0.652333021	0.039700001	0	1
2.793540001	0.039700001	0	1
5.172729969	0.039700001	0	1
4.107250214	0.188603997	0	1
0.99356401	0.435176998	0	1
10.11200047	0.524151981	0	1
11.89179993	0.498598009	0	1
11.48960018	0.683120012	0	1
3.441610098	0.769542992	0	1
2.406450033	1.03471005	0	1
2.803910017	1.064960003	0	1
7.465229988	1.221619964	0	1
1.717409968	1.466249943	0	1
1.146070004	1.70025003	0	1
4.024710178	1.687780023	0	1
10.70790005	1.765239954	0	1
3.123650074	1.93919003	0	1
6.257989883	1.909340024	0	1
11.37360001	2.009569883	0	1
12.23419952	2.042000055	0	1
2.401249886	2.140569925	0	1
5.017809868	2.075000048	0	1
16.87249947	2.253289938	0	1
8.416069984	2.308890104	0	1
9.863889694	2.378819942	0	1
13.2816	2.494689941	0	1
2.607630014	2.791349888	0	1
6.692530155	2.924690008	0	1
7.853819847	2.8671	0	1
0.658279002	2.981930017	0	1
9.63313961	2.959120035	0	1
6.240910053	3.116189957	0	1
15.19040012	3.218219995	0	1
10.45540047	3.36597991	0	1
1.422099948	3.417429924	0	1
2.294090033	3.480649948	0	1
3.283139944	3.456720114	0	1
4.812580109	3.458580017	0	1
3.91211009	3.532439947	0	1
12.07359982	3.687669992	0	1
1.700049996	3.777339935	0	1
9.32256031	3.77222991	0	1
3.621920109	3.862349987	0	1
9.739009857	3.880120039	0	1
6.54640007	3.947340012	0	1
2.361109972	4.026669979	0	1
4.777850151	4.166079998	0	1
2.924570084	4.221549988	0	1
6.241509914	4.376609802	0	1
0.724699974	4.526080132	0	1
1.415879965	4.574130058	0	1
7.67524004	4.780399799	0	1
4.741799831	4.906919956	0	1
12.6406002	4.98980999	0	1
3.016340017	5.070499897	0	1
11.12769985	5.026649952	0	1
3.923419952	5.145880222	0	1
6.432149887	5.111969948	0	1
9.462809563	5.093440056	0	1
1.658419967	5.300409794	0	1
7.129799843	5.288350105	0	1
14.97410011	5.54046011	0	1
11.95880032	5.598999977	0	1
2.944540024	5.712180138	0	1
5.379740238	5.774390221	0	1
10.18799973	5.718379974	0	1
12.86240005	5.777190208	0	1
0.231408998	5.819270134	0	1
1.739339948	5.903349876	0	1
9.541419983	6.045879841	0	1
7.006030083	6.235449791	0	1
1.003739953	6.334360123	0	1
4.899799824	6.297659874	0	1
14.9314003	6.377580166	0	1
15.38230038	6.394519806	0	1
4.995120049	6.715519905	0	1
10.04930019	6.727799892	0	1
6.730150223	6.942969799	0	1
13.30379963	6.962090015	0	1
2.439830065	7.015759945	0	1
0.847487986	7.089779854	0	1
4.247950077	7.165019989	0	1
5.643509865	7.325369835	0	1
0.362215012	7.696179867	0	1
5.061069965	7.770510197	0	1
8.633520126	7.830239773	0	1
3.790529966	7.87514019	0	1
7.005199909	7.871819973	0	1
1.486940026	8.059410095	0	1
6.379529953	8.159290314	0	1
10.43859959	8.262949944	0	1
8.541480064	8.768589973	0	1
16.02809906	8.609649658	0	1
2.751270056	8.753250122	0	1
1.413419962	8.867480278	0	1
15.23750019	9.089929581	0	1
6.804810047	9.187600136	0	1
10.62969971	9.279629707	0	1
15.97000027	9.470840454	0	1
3.618609905	9.73898983	0	1
9.000530243	9.727190018	0	1
7.750989914	9.830060005	0	1
2.415689945	9.866959572	0	1
10.73820019	10.23180008	0	1
14.28009987	10.18080044	0	1
4.164309978	10.28929996	0	1
5.831110001	10.27649975	0	1
1.009490013	10.33220005	0	1
7.926459789	10.51830006	0	1
16.21369934	10.74400043	0	1
6.230289936	10.9090004	0	1
4.820730209	11.08699989	0	1
12.45199966	11.13710022	0	1
14.17259979	11.14039993	0	1
7.374639988	11.23419952	0	1
9.80025959	11.39439964	0	1
8.104519844	11.53289986	0	1
14.90019989	11.53409958	0	1
9.167889595	11.64260006	0	1
16.87249947	11.60340023	0	1
6.963540077	11.89260006	0	1
12.49919987	11.87199974	0	1
14.05449963	11.87539959	0	1
3.767479897	12.08269978	0	1
10.10519981	12.07769966	0	1
8.618240356	12.29599953	0	1
4.691410065	12.6196003	0	1
8.002309799	12.7517004	0	1
14.99610043	12.74680042	0	1
0.776449978	12.80039978	0	1
4.015890121	13.01449966	0	1
12.69200039	13.15130043	0	1
16.62669945	13.16870022	0	1
14.90030003	13.3203001	0	1
4.922870159	13.55319977	0	1
7.12966013	13.61709976	0	1
11.66450024	13.61709976	0	1
15.28590012	13.61709976	0	1
