# Supplementary material for: Single-molecule analysis reveals the phosphorylation of FLS2 governs its spatiotemporal dynamics and immunity
Source: eLife. 2024 Jul 24;12:RP91072. doi: 10.7554/eLife.91072 (PMC11268883; doi:10.7554/eLife.91072)
Supplement: Figure 2—figure supplement 1—source data 1. [file elife-91072-fig2-figsupp1-data1.zip › Figure 2 - figure supplement-source data 1/Figure 2 - figure supplement 1---SourceData FLS2S938A-CK-GFP.csv]

x[pix]	y[pix]	intensity	frame
3.156009912	0.611504972	0	1
1.163560033	0.639970005	0	1
9.132679939	0.652462006	0	1
4.386710167	0.736109972	0	1
5.358310223	0.782320023	0	1
6.540609837	0.785364985	0	1
15.1310997	0.781948984	0	1
8.016710281	0.964677989	0	1
1.366070032	0.90435499	0	1
11.34519958	0.92434603	0	1
14.88249969	1.072710037	0	1
3.156179905	1.229329944	0	1
0.970568001	1.347630024	0	1
13.98429966	1.344419956	0	1
5.565299988	1.726830006	0	1
9.418160439	1.689479947	0	1
12.0237999	1.737509966	0	1
13.62150002	1.773200035	0	1
18.5461998	1.860229969	0	1
13.75360012	2.359509945	0	1
3.412260056	2.443500042	0	1
6.533530235	2.443830013	0	1
8.942919731	2.455080032	0	1
5.750289917	2.519309998	0	1
14.48130035	2.748430014	0	1
10.10079956	2.932679892	0	1
19.28660011	3.005559921	0	1
13.04160023	3.458440065	0	1
3.188920021	3.98616004	0	1
2.724220037	4.620190144	0	1
19.24729919	4.615139961	0	1
7.981180191	4.916250229	0	1
5.864220142	5.060060024	0	1
18.9531002	5.051169872	0	1
3.34965992	5.23845005	0	1
10.96170044	5.339990139	0	1
0.554835021	5.58920002	0	1
2.480560064	5.649179935	0	1
13.83950043	5.7009902	0	1
17.16200066	6.266220093	0	1
2.591500044	6.285679817	0	1
12.30239964	6.333789825	0	1
3.553109884	6.420650005	0	1
19.10239983	6.353139877	0	1
16.05830002	6.553909779	0	1
7.682829857	6.661839962	0	1
19.60000038	6.632669926	0	1
18.19199944	6.975599766	0	1
7.006340027	6.996829987	0	1
15.23040009	7.151939869	0	1
19.57089996	7.25590992	0	1
12.25759983	7.331769943	0	1
16.74189949	7.347839832	0	1
0.803602993	7.693359852	0	1
13.1892004	7.645299911	0	1
2.36571002	7.997469902	0	1
8.874079704	8.245300293	0	1
18.16209984	8.255740166	0	1
2.745690107	8.398019791	0	1
9.128109932	8.424110413	0	1
10.68640041	8.467499733	0	1
15.00300026	8.60324955	0	1
16.91090012	8.867440224	0	1
2.479279995	9.10297966	0	1
18.0401001	9.115880013	0	1
15.47029972	9.207850456	0	1
4.118150234	9.249420166	0	1
8.544770241	9.273209572	0	1
19.75569916	9.306150436	0	1
0.968321979	9.371809959	0	1
16.45960045	9.562930107	0	1
11.77680016	9.965259552	0	1
14.57590008	9.950989723	0	1
17.97660065	9.940670013	0	1
19.12140083	9.940090179	0	1
7.732200146	10.71199989	0	1
10.69579983	10.76580048	0	1
3.37522006	10.82110023	0	1
3.704809904	11.10919952	0	1
14.4137001	11.25870037	0	1
11.78320026	11.45849991	0	1
8.31153965	11.66790009	0	1
7.253689766	11.80259991	0	1
3.377680063	11.95960045	0	1
12.98089981	11.92280006	0	1
1.740370035	12.06750011	0	1
17.83979988	12.00570011	0	1
6.363359928	12.21100044	0	1
18.78389931	12.21140003	0	1
10.23180008	12.27709961	0	1
12.33810043	12.34200001	0	1
17.76980019	12.52340031	0	1
17.90360069	12.79899979	0	1
14.86209965	12.90970039	0	1
18.96579933	13.00430012	0	1
11.48900032	13.20049953	0	1
7.346169949	13.29909992	0	1
17.01119995	13.28680038	0	1
18.18600082	13.48260021	0	1
1.007419944	13.53489971	0	1
2.536380053	13.59020042	0	1
16.43510056	13.6782999	0	1
19.35269928	13.88000011	0	1
3.812040091	13.95180035	0	1
12.76259995	14.00430012	0	1
13.84220028	14.06750011	0	1
10.23260021	14.17150021	0	1
17.05069923	14.27120018	0	1
8.966810226	14.4048996	0	1
19.25989914	14.52929974	0	1
17.18470001	14.63220024	0	1
15.64000034	14.82929993	0	1
1.876940012	14.88910007	0	1
3.269949913	15.03619957	0	1
18.61759949	15.06000042	0	1
5.112209797	15.14470005	0	1
16.05680084	15.3100996	0	1
4.938580036	15.51029968	0	1
19.10709953	15.76599979	0	1
0.69432497	15.93029976	0	1
5.292699814	15.95040035	0	1
16.45910072	16.05130005	0	1
3.867300034	16.14949989	0	1
1.985540032	16.2052002	0	1
17.30699921	16.38559914	0	1
18.05349922	16.39240074	0	1
0.60484302	16.51309967	0	1
13.5642004	16.87240028	0	1
9.740449905	17.04249954	0	1
16.1928997	17.03370094	0	1
7.719220161	17.1807003	0	1
3.941920042	17.2329998	0	1
5.372210026	17.29509926	0	1
15.59360027	17.6439991	0	1
8.350830078	17.74570084	0	1
19.27770042	17.73460007	0	1
3.445420027	18.26309967	0	1
15.98519993	18.35059929	0	1
3.773200035	18.50440025	0	1
4.784729958	18.5095005	0	1
0.561500013	18.64719963	0	1
9.833729744	18.62660027	0	1
1.603610039	18.8654995	0	1
9.333270073	18.92569923	0	1
5.894830227	19.0991993	0	1
10.23050022	19.30830002	0	1
5.516109943	19.52359962	0	1
7.017449856	19.58379936	0	1
11.03279972	19.65029907	0	1
12.25339985	19.6135006	0	1
7.881599903	19.71870041	0	1
