# Supplementary material for: Single-molecule analysis reveals the phosphorylation of FLS2 governs its spatiotemporal dynamics and immunity
Source: eLife. 2024 Jul 24;12:RP91072. doi: 10.7554/eLife.91072 (PMC11268883; doi:10.7554/eLife.91072)
Supplement: Figure 2—figure supplement 1—source data 1. [file elife-91072-fig2-figsupp1-data1.zip › Figure 2 - figure supplement-source data 1/Figure 2 - figure supplement 1---SourceData FLS2S938A-CK-mCherry.csv]

x[pix]	y[pix]	intensity	frame
3.369999886	0.569085002	0	1
16.37000084	0.56298399	0	1
2.971899986	0.640693009	0	1
4.66313982	0.782508016	0	1
1.384039998	0.840538979	0	1
3.991859913	0.798632026	0	1
6.494450092	0.841144025	0	1
8.037190437	0.825623989	0	1
3.050270081	1.18035996	0	1
8.923210144	1.132079959	0	1
9.591070175	1.231430054	0	1
14.64109993	1.238059998	0	1
12.97169971	1.425989985	0	1
6.980619907	1.552710056	0	1
4.203020096	1.609879971	0	1
19.57900047	1.757040024	0	1
18.47529984	1.898679972	0	1
9.464099884	2.041549921	0	1
3.118910074	2.143749952	0	1
9.971309662	2.097870111	0	1
8.505160332	2.185410023	0	1
1.592030048	2.394789934	0	1
11.6480999	2.500659943	0	1
2.582619905	2.593620062	0	1
5.010069847	2.54847002	0	1
5.576980114	2.564419985	0	1
3.847419977	2.62045002	0	1
6.275569916	2.673429966	0	1
16.19659996	2.663049936	0	1
12.64999962	2.920680046	0	1
10.21010017	2.979700089	0	1
4.186429977	3.023580074	0	1
0.763764977	3.19404006	0	1
4.851659775	3.369499922	0	1
1.93208003	3.457259893	0	1
6.726490021	3.435129881	0	1
13.89990044	3.482719898	0	1
3.677220106	3.533499956	0	1
11.83080006	3.553790092	0	1
11.46860027	3.620980024	0	1
4.427380085	3.719089985	0	1
17.73940086	3.843780041	0	1
18.47970009	3.92505002	0	1
5.406889915	4.141180038	0	1
3.340379953	4.30866003	0	1
7.718840122	4.372240067	0	1
12.56509972	4.473060131	0	1
18.51510048	4.723289967	0	1
15.24680042	4.821010113	0	1
19.03520012	4.773429871	0	1
19.61770058	4.872680187	0	1
5.232530117	4.996490002	0	1
12.21319962	4.97935009	0	1
2.134910107	5.193729877	0	1
14.1019001	5.208360195	0	1
6.785510063	5.254539967	0	1
4.422110081	5.343379974	0	1
2.357719898	5.538040161	0	1
3.691869974	5.706679821	0	1
17.11450005	5.770899773	0	1
6.0009799	5.999239922	0	1
6.787859917	6.002309799	0	1
14.5298996	6.091629982	0	1
9.72865963	6.391990185	0	1
5.370029926	6.470149994	0	1
13.20240021	6.883240223	0	1
10.72099972	7.001580238	0	1
14.03349972	7.06374979	0	1
7.106249809	7.119430065	0	1
11.98320007	7.271259785	0	1
8.209639549	7.446780205	0	1
2.259299994	7.494369984	0	1
3.577579975	7.556479931	0	1
19.59180069	7.648700237	0	1
3.685580015	7.938159943	0	1
8.113639832	7.872079849	0	1
16.95319939	8.031829834	0	1
7.106589794	8.193079948	0	1
8.682439804	8.289509773	0	1
11.08230019	8.270569801	0	1
15.08049965	8.276089668	0	1
8.190859795	8.665710449	0	1
13.58590031	8.80230999	0	1
18.52930069	8.913629532	0	1
4.95017004	9.216569901	0	1
5.608670235	9.21228981	0	1
4.146289825	9.300900459	0	1
10.43490028	9.679180145	0	1
11.97920036	9.672189713	0	1
18.60160065	9.634659767	0	1
16.73999977	9.695730209	0	1
8.548669815	9.850139618	0	1
13.06110001	9.902649879	0	1
13.98620033	10.01049995	0	1
19.37459946	10.12790012	0	1
2.696719885	10.24260044	0	1
17.88899994	10.35140038	0	1
14.57159996	10.50259972	0	1
16.26079941	10.60389996	0	1
5.360750198	10.67949963	0	1
13.24110031	10.75549984	0	1
10.77390003	10.8185997	0	1
11.05290031	10.9538002	0	1
11.89869976	10.93529987	0	1
1.918779969	10.98919964	0	1
2.820739985	11.00290012	0	1
14.08870029	11.10169983	0	1
15.05760002	11.29179955	0	1
3.837059975	11.42930031	0	1
9.528459549	11.41049957	0	1
2.947819948	11.48089981	0	1
12.57689953	11.45860004	0	1
5.166250229	11.73840046	0	1
16.79540062	11.73079967	0	1
2.358819962	11.83259964	0	1
3.108540058	12.09080029	0	1
8.789299965	12.2198	0	1
16.26320076	12.37080002	0	1
18.21089935	12.55210018	0	1
2.66215992	12.65600014	0	1
12.93120003	12.68550014	0	1
19.51040077	12.89710045	0	1
8.490480423	13.06389999	0	1
5.350200176	13.15069962	0	1
11.47270012	13.18640041	0	1
6.925630093	13.37349987	0	1
12.4211998	13.4435997	0	1
18.63019943	13.48980045	0	1
9.013520241	13.55020046	0	1
16.42690086	13.54459953	0	1
19.08460045	13.79730034	0	1
4.231470108	14.01439953	0	1
12.18719959	14.00249958	0	1
15.29150009	14.03429985	0	1
19.74620056	14.00959969	0	1
3.452719927	14.16129971	0	1
18.30089951	14.39529991	0	1
2.456310034	14.58119965	0	1
8.339770317	14.89309978	0	1
3.845920086	15.00549984	0	1
10.79419994	14.95489979	0	1
9.954680443	15.23579979	0	1
16.1154995	15.34889984	0	1
1.801869988	15.44760036	0	1
2.556070089	15.44589996	0	1
15.3409996	15.53359985	0	1
16.78549957	15.73600006	0	1
16.23520088	15.8579998	0	1
3.350909948	15.93529987	0	1
13.2038002	15.89509964	0	1
10.0781002	16.01370049	0	1
10.95650005	16.21689987	0	1
3.865190029	16.32850075	0	1
15.55200005	16.30559921	0	1
16.94210052	16.34329987	0	1
14.62800026	16.59180069	0	1
12.56509972	16.90049934	0	1
8.16215992	17.09289932	0	1
14.87020016	17.10140038	0	1
6.640460014	17.43429947	0	1
15.48359966	17.41869926	0	1
11.70170021	18.31290054	0	1
14.20860004	18.30349922	0	1
14.65909958	18.4246006	0	1
9.867919922	18.55089951	0	1
12.19270039	18.72139931	0	1
8.331930161	19.3288002	0	1
9.101389885	19.49790001	0	1
1.470020056	19.7541008	0	1
5.361179829	19.75830078	0	1
