# Supplementary material for: Single-molecule analysis reveals the phosphorylation of FLS2 governs its spatiotemporal dynamics and immunity
Source: eLife. 2024 Jul 24;12:RP91072. doi: 10.7554/eLife.91072 (PMC11268883; doi:10.7554/eLife.91072)
Supplement: Figure 2—figure supplement 1—source data 1. [file elife-91072-fig2-figsupp1-data1.zip › Figure 2 - figure supplement-source data 1/Figure 2 - figure supplement 1---SourceData FLS2S938A-flg22-GFP.csv]

x[pix]	y[pix]	intensity	frame
15.60210037	0.257072002	0	1
12.86690044	0.701534986	0	1
14.84939957	0.915831029	0	1
14.38269997	1.080129981	0	1
12.17809963	1.190389991	0	1
10.65600014	1.318940043	0	1
8.938670158	1.380920053	0	1
2.990809917	1.488880038	0	1
11.66730022	1.592910051	0	1
13.75619984	1.592710018	0	1
6.168690205	1.694380045	0	1
12.69130039	1.750059962	0	1
12.12919998	1.923230052	0	1
13.47210026	2.130120039	0	1
10.22939968	2.21152997	0	1
12.12930012	2.235949993	0	1
11.32339954	2.533659935	0	1
13.93280029	2.57088995	0	1
9.903599739	2.688009977	0	1
13.13519955	2.769459963	0	1
14.5454998	2.832859993	0	1
9.532659531	3.212069988	0	1
9.697950363	3.505919933	0	1
11.44499969	3.685060024	0	1
12.03979969	3.760270119	0	1
12.5880003	3.758949995	0	1
2.253109932	3.872450113	0	1
14.36310005	3.922869921	0	1
9.316559792	3.979039907	0	1
11.07489967	4.268030167	0	1
13.19190025	4.250760078	0	1
10.29650021	4.337669849	0	1
11.84300041	4.415480137	0	1
12.23980045	4.513360023	0	1
9.107069969	4.571350098	0	1
12.81400013	4.749629974	0	1
9.54736042	4.765739918	0	1
11.21679974	4.816899776	0	1
9.185099602	4.943669796	0	1
6.953239918	4.987460136	0	1
10.35949993	5.116940022	0	1
7.812019825	5.211269855	0	1
14.95440006	5.213560104	0	1
11.29749966	5.312200069	0	1
12.17529964	5.241539955	0	1
8.223660469	5.498819828	0	1
9.370770454	5.577569962	0	1
15.09519958	5.78715992	0	1
12.36590004	5.850790024	0	1
10.94200039	5.919789791	0	1
9.487199783	6.046889782	0	1
10.6892004	6.076519966	0	1
3.202889919	6.114250183	0	1
0.356447995	6.234290123	0	1
12.0323	6.212830067	0	1
6.02448988	6.308569908	0	1
14.18910027	6.412529945	0	1
13.05340004	6.447110176	0	1
2.511229992	6.512700081	0	1
8.134090424	6.560170174	0	1
10.10770035	6.602499962	0	1
9.46833992	6.881509781	0	1
10.85109997	6.8542099	0	1
2.576009989	6.949150085	0	1
6.062600136	7.197370052	0	1
8.749979973	7.158430099	0	1
7.356800079	7.22548008	0	1
5.501379967	7.378509998	0	1
8.016150475	7.359220028	0	1
6.249209881	7.493080139	0	1
11.57120037	7.501349926	0	1
13.67140007	7.484069824	0	1
12.80039978	7.628620148	0	1
7.180449963	7.911359787	0	1
10.0710001	7.982049942	0	1
4.166590214	8.24767971	0	1
9.168040276	8.256620407	0	1
10.92479992	8.205430031	0	1
11.6651001	8.243760109	0	1
14.01439953	8.19190979	0	1
3.52105999	8.261739731	0	1
0.954657018	8.388680458	0	1
5.926350117	8.392100334	0	1
5.082640171	8.472680092	0	1
8.63932991	8.731060028	0	1
11.15310001	8.830300331	0	1
11.74750042	8.949609756	0	1
5.778279781	9.126290321	0	1
8.038519859	9.102470398	0	1
10.1218996	9.060059547	0	1
3.668479919	9.182519913	0	1
8.722319603	9.172380447	0	1
11.15639973	9.199819565	0	1
9.791689873	9.38642025	0	1
11.86929989	9.466730118	0	1
4.56016016	9.577890396	0	1
9.17481041	9.554400444	0	1
10.33850002	9.669930458	0	1
7.382939816	9.829250336	0	1
11.89089966	9.986120224	0	1
11.1843996	10.0678997	0	1
2.911319971	10.09630013	0	1
9.323180199	10.0862999	0	1
5.196499825	10.20629978	0	1
6.829120159	10.23719978	0	1
10.46990013	10.22309971	0	1
4.569019794	10.27229977	0	1
8.41961956	10.25360012	0	1
3.923779964	10.37779999	0	1
1.197409987	10.55620003	0	1
3.124249935	10.57680035	0	1
6.376560211	10.57699966	0	1
4.072299957	10.75940037	0	1
10.81739998	10.77890015	0	1
6.542500019	10.84060001	0	1
9.648280144	10.82229996	0	1
0.308775991	10.90779972	0	1
5.898630142	10.96660042	0	1
9.287969589	11.00020027	0	1
2.822900057	11.18270016	0	1
7.988890171	11.15509987	0	1
11.4715004	11.12290001	0	1
8.900690079	11.39859962	0	1
0.934557021	11.48530006	0	1
2.301259995	11.49110031	0	1
2.985830069	11.52700043	0	1
10.39220047	11.53349972	0	1
9.691550255	11.69559956	0	1
6.621479988	11.8132	0	1
1.213979959	12.14309978	0	1
10.81680012	12.51599979	0	1
0.349011987	12.60340023	0	1
9.81595993	12.63249969	0	1
1.739279985	12.74489975	0	1
8.094209671	12.89780045	0	1
8.810819626	12.97539997	0	1
11.31630039	12.97949982	0	1
2.184380054	13.06599998	0	1
11.69970036	13.06960011	0	1
2.974819899	13.16170025	0	1
10.22529984	13.29419994	0	1
1.489869952	13.51299953	0	1
5.971990108	13.65550041	0	1
9.220890045	13.65200043	0	1
12.57890034	13.59449959	0	1
6.948470116	13.67039967	0	1
3.079250097	13.77250004	0	1
3.938489914	13.92259979	0	1
9.320739746	13.94299984	0	1
4.481339931	14.09570026	0	1
5.34939003	14.0795002	0	1
8.038760185	14.15139961	0	1
9.189689636	14.26049995	0	1
0.791450977	14.41110039	0	1
3.845200062	14.40719986	0	1
8.58479023	14.49120045	0	1
10.12940025	14.47640038	0	1
5.948470116	14.66520023	0	1
3.055150032	14.7823	0	1
4.205860138	14.8100996	0	1
5.406439781	14.86810017	0	1
7.88448	14.86240005	0	1
1.926399946	14.99730015	0	1
13.31200027	14.96409988	0	1
1.147789955	15.02880001	0	1
3.863389969	15.08829975	0	1
4.305419922	15.26959991	0	1
7.510879993	15.52270031	0	1
8.21928978	15.52270031	0	1
