# Supplementary material for: Single-molecule analysis reveals the phosphorylation of FLS2 governs its spatiotemporal dynamics and immunity
Source: eLife. 2024 Jul 24;12:RP91072. doi: 10.7554/eLife.91072 (PMC11268883; doi:10.7554/eLife.91072)
Supplement: Figure 2—figure supplement 1—source data 1. [file elife-91072-fig2-figsupp1-data1.zip › Figure 2 - figure supplement-source data 1/Figure 2 - figure supplement 1---SourceData FLS2S938A-flg22-mCherry.csv]

x[pix]	y[pix]	intensity	frame
14.2567997	0.197295994	0	1
11.59759998	0.371565998	0	1
13.55739975	0.405708998	0	1
10.67959976	0.548617005	0	1
7.353409767	0.629507005	0	1
12.62390041	0.698001027	0	1
14.11730003	0.874185979	0	1
14.53880024	1.049559951	0	1
4.343910217	1.181380033	0	1
10.5376997	1.127079964	0	1
2.655100107	1.249300003	0	1
11.27460003	1.28271997	0	1
12.39480019	1.439700007	0	1
13.66009998	1.609689951	0	1
9.900420189	1.927539945	0	1
10.93939972	1.930330038	0	1
13.15789986	2.001620054	0	1
12.51480007	2.111210108	0	1
15.12199974	2.218110085	0	1
10.82199955	2.255620003	0	1
13.47299957	2.280189991	0	1
10.41810036	2.376480103	0	1
1.376700044	2.46281004	0	1
2.786619902	2.810189962	0	1
10.1395998	2.82359004	0	1
9.030500412	2.91918993	0	1
12.21459961	2.873970032	0	1
11.46510029	3.000819921	0	1
12.90030003	3.166280031	0	1
3.900369883	3.179650068	0	1
11.15019989	3.221299887	0	1
10.2670002	3.377170086	0	1
15.60210037	3.351860046	0	1
6.016660213	3.454080105	0	1
12.3803997	3.50138998	0	1
11.73180008	3.584229946	0	1
9.334219933	3.782160044	0	1
6.652649879	3.952110052	0	1
2.959439993	3.976999998	0	1
11.47270012	4.014490128	0	1
14.62170029	3.980979919	0	1
9.624110222	4.216279984	0	1
10.82429981	4.322259903	0	1
4.809500217	4.521259785	0	1
12.15369987	4.553989887	0	1
11.46619987	4.6771698	0	1
6.416530132	4.723519802	0	1
13.12510014	4.722109795	0	1
9.869600296	4.773630142	0	1
8.880840302	4.974050045	0	1
11.28759956	4.950510025	0	1
7.739560127	5.208030224	0	1
9.571909904	5.207799911	0	1
13.53909969	5.282299995	0	1
1.879469991	5.395450115	0	1
6.222899914	5.506750107	0	1
8.6040802	5.495930195	0	1
10.0255003	5.497469902	0	1
11.96510029	5.679210186	0	1
9.613599777	5.772190094	0	1
13.01239967	5.749680042	0	1
7.964310169	5.810949802	0	1
10.52429962	5.808040142	0	1
9.074029922	6.221960068	0	1
5.315050125	6.330460072	0	1
2.561830044	6.404119968	0	1
5.768710136	6.381360054	0	1
13.62580013	6.383240223	0	1
8.085479736	6.519169807	0	1
10.7791996	6.612909794	0	1
6.567629814	6.750939846	0	1
2.481570005	6.837959766	0	1
12.07460022	6.905389786	0	1
7.998559952	7.127289772	0	1
4.78591013	7.328120232	0	1
5.732260227	7.338580132	0	1
6.311039925	7.312520027	0	1
10.75650024	7.370100021	0	1
9.277359962	7.712110043	0	1
7.261370182	7.813350201	0	1
0.682563007	7.955659866	0	1
7.926869869	8.056980133	0	1
10.52110004	8.209739685	0	1
0.932181001	8.310810089	0	1
11.09939957	8.637310028	0	1
0.664345026	8.890649796	0	1
7.816520214	8.966309547	0	1
5.132470131	9.281700134	0	1
3.08555007	9.361269951	0	1
6.60296011	9.315010071	0	1
10.94970036	9.431369781	0	1
1.990759969	9.579620361	0	1
2.657619953	9.54047966	0	1
9.330260277	9.794239998	0	1
11.46990013	9.81235981	0	1
7.41012001	10.22599983	0	1
9.889789581	10.28320026	0	1
0.653669	10.45740032	0	1
1.821030021	10.43060017	0	1
3.122149944	10.4375	0	1
3.991090059	10.44439983	0	1
9.315979958	10.54049969	0	1
5.317309856	10.63519955	0	1
1.923030019	10.82919979	0	1
4.178659916	11.00339985	0	1
4.885340214	11.00329971	0	1
14.81130028	11.02040005	0	1
0.774028003	11.0958004	0	1
1.348500013	11.23060036	0	1
8.206780434	11.26200008	0	1
2.977390051	11.30270004	0	1
10.01259995	11.30010033	0	1
4.595560074	11.56919956	0	1
2.265759945	11.60079956	0	1
2.904510021	11.9073	0	1
8.829680443	11.9090004	0	1
0.293823987	12.19239998	0	1
6.357550144	12.16230011	0	1
0.856850982	12.36159992	0	1
4.778870106	12.38669968	0	1
3.241149902	12.55860043	0	1
12.32320023	12.62839985	0	1
1.708009958	12.86279964	0	1
4.169410229	12.95440006	0	1
2.087110043	13.07970047	0	1
0.932210982	13.28240013	0	1
14.49170017	13.41180038	0	1
5.883200169	13.47000027	0	1
4.638189793	13.5060997	0	1
6.809229851	13.53250027	0	1
3.160109997	13.78509998	0	1
0.242063999	13.86970043	0	1
7.119299889	13.94859982	0	1
14.40240002	14.35079956	0	1
2.715080023	14.39830017	0	1
11.81649971	14.64290047	0	1
1.951850057	14.73449993	0	1
0.951075971	14.79880047	0	1
3.441649914	15.06219959	0	1
4.400819778	15.12220001	0	1
2.898289919	15.2184	0	1
1.520480037	15.52270031	0	1
7.405690193	15.52270031	0	1
15.36340046	15.52270031	0	1
