# Supplementary material for: Single-molecule analysis reveals the phosphorylation of FLS2 governs its spatiotemporal dynamics and immunity
Source: eLife. 2024 Jul 24;12:RP91072. doi: 10.7554/eLife.91072 (PMC11268883; doi:10.7554/eLife.91072)
Supplement: Figure 2—figure supplement 1—source data 1. [file elife-91072-fig2-figsupp1-data1.zip › Figure 2 - figure supplement-source data 1/Figure 2 - figure supplement 1---SourceData FLS2S938D-CK-GFP.csv]

x[pix]	y[pix]	intensity	frame
4.099050045	0.709414005	0	1
6.122550011	0.710023999	0	1
2.521529913	0.762244999	0	1
6.644770145	0.760335982	0	1
10.05529976	0.735581994	0	1
8.498009682	0.857478976	0	1
3.846290112	0.890088975	0	1
1.936120033	1.022989988	0	1
1.46329999	1.089050055	0	1
3.083610058	1.315600038	0	1
3.747410059	1.414800048	0	1
9.732060432	1.344910026	0	1
0.264176011	1.392590046	0	1
2.351439953	1.482059956	0	1
5.021210194	1.453390002	0	1
6.559350014	1.640130043	0	1
1.362110019	1.971959949	0	1
3.165839911	2.070410013	0	1
7.221320152	2.076090097	0	1
8.119409561	2.212460041	0	1
4.471159935	2.243940115	0	1
5.417749882	2.236660004	0	1
0.679271996	2.350529909	0	1
6.922850132	2.512619972	0	1
3.698499918	2.611929893	0	1
2.940160036	2.628119946	0	1
7.739870071	2.812099934	0	1
10.71150017	2.803659916	0	1
3.550960064	3.029249907	0	1
6.641260147	3.145679951	0	1
8.329380035	3.51947999	0	1
8.67152977	3.572020054	0	1
7.317450047	3.831239939	0	1
4.516799927	4.003290176	0	1
5.675620079	4.007999897	0	1
10.54090023	4.21393013	0	1
9.260129929	4.364150047	0	1
2.299400091	4.525239944	0	1
0.628592014	4.630390167	0	1
7.120490074	4.797959805	0	1
7.578239918	4.773900032	0	1
8.587539673	4.780189991	0	1
5.787079811	4.902740002	0	1
7.465109825	5.167349815	0	1
1.762709975	5.257599831	0	1
10.99419975	5.359149933	0	1
0.039700001	5.460140228	0	1
3.444580078	5.448910236	0	1
7.220379829	5.47205019	0	1
4.994639874	5.508490086	0	1
9.270339966	5.495160103	0	1
1.161689997	5.619050026	0	1
11.63689995	5.661789894	0	1
7.90350008	5.994760036	0	1
0.926945984	6.102109909	0	1
8.169969559	6.046969891	0	1
2.267139912	6.215129852	0	1
3.275700092	6.500090122	0	1
4.208380222	6.453790188	0	1
3.590899944	6.54873991	0	1
5.642980099	6.59360981	0	1
0.396308988	6.737939835	0	1
6.902190208	6.669859886	0	1
0.039700001	7.315209866	0	1
2.511159897	7.321410179	0	1
8.766169548	7.326449871	0	1
10.58119965	7.371180058	0	1
0.678767979	7.496669769	0	1
2.480289936	7.788159847	0	1
9.271530151	8.141429901	0	1
4.147640228	8.277729988	0	1
8.238869667	8.309080124	0	1
0.039700001	8.364830017	0	1
4.972799778	8.367670059	0	1
11.49670029	8.418239594	0	1
6.255000114	8.559550285	0	1
0.466477007	8.62045002	0	1
5.941810131	8.592049599	0	1
0.918707013	8.714269638	0	1
4.314340115	8.821680069	0	1
5.271399975	9.098460197	0	1
9.478460312	9.117670059	0	1
0.756206989	9.38409996	0	1
2.121140003	9.403180122	0	1
7.342790127	9.38572979	0	1
2.826319933	9.763339996	0	1
2.474179983	9.805669785	0	1
4.225580215	9.851099968	0	1
6.201519966	9.894120216	0	1
1.459290028	9.94423008	0	1
7.421629906	10.06719971	0	1
4.346529961	10.10690022	0	1
0.454248995	10.4435997	0	1
4.330249786	10.43570042	0	1
6.737150192	10.60289955	0	1
10.02950001	10.6413002	0	1
3.114769936	10.73340034	0	1
1.701779962	10.85439968	0	1
4.329249859	10.81130028	0	1
0.271990001	10.96520042	0	1
7.262189865	11.19029999	0	1
2.099280119	11.23110008	0	1
8.805919647	11.34049988	0	1
3.623759985	11.44050026	0	1
4.871439934	11.44200039	0	1
10.86600018	11.50389957	0	1
4.19934988	11.53629971	0	1
5.447659969	11.53240013	0	1
3.136810064	11.67930031	0	1
0.745108008	11.83189964	0	1
5.733930111	11.95610046	0	1
3.634310007	12.11590004	0	1
7.238580227	12.0763998	0	1
4.145430088	12.16819954	0	1
11.09220028	12.18410015	0	1
12.36870003	12.19559956	0	1
2.33246994	12.31669998	0	1
8.365599632	12.40769958	0	1
0.039700001	12.79279995	0	1
0.636008978	12.8604002	0	1
1.53629005	13.06379986	0	1
10.03709984	13.19130039	0	1
2.923010111	13.31589985	0	1
3.818049908	13.35550022	0	1
4.24420023	13.34449959	0	1
9.127570152	13.38720036	0	1
5.748799801	13.44190025	0	1
7.983389854	13.59739971	0	1
2.589950085	13.72679996	0	1
5.302619934	13.71319962	0	1
6.598470211	13.67800045	0	1
6.208539963	13.76580048	0	1
10.82139969	13.81620026	0	1
10.19219971	13.91759968	0	1
4.861229897	13.98989964	0	1
2.539170027	14.13930035	0	1
2.934550047	14.18500042	0	1
0.830027997	14.35009956	0	1
1.696079969	14.34230042	0	1
6.069099903	14.40180016	0	1
8.402259827	14.43010044	0	1
3.070359945	14.53079987	0	1
11.60270023	14.83899975	0	1
4.215960026	14.90719986	0	1
6.271460056	14.90470028	0	1
2.583309889	14.95440006	0	1
12.28639984	14.95829964	0	1
6.93625021	15.05959988	0	1
5.970059872	15.36450005	0	1
8.60062027	15.42230034	0	1
1.251819968	15.65620041	0	1
7.810599804	15.64680004	0	1
3.930749893	16.00250053	0	1
5.518750191	15.97700024	0	1
8.444029808	16.08009911	0	1
5.927559853	16.13909912	0	1
11.79710007	16.12649918	0	1
2.305150032	16.28700066	0	1
6.637879848	16.42910004	0	1
3.367409945	16.4605999	0	1
6.517099857	16.68869972	0	1
6.51485014	16.96730042	0	1
10.91860008	17.20179939	0	1
12.08829975	17.16679955	0	1
6.339630127	17.65239906	0	1
8.538310051	17.93540001	0	1
10.84060001	18.21150017	0	1
10.20059967	18.41340065	0	1
8.820500374	18.47820091	0	1
6.455520153	18.69099998	0	1
12.44659996	18.70509911	0	1
6.942649841	18.87999916	0	1
7.386710167	18.94000053	0	1
9.177700043	18.92700005	0	1
11.57520008	18.93889999	0	1
9.732879639	19.10020065	0	1
8.058710098	19.26339912	0	1
10.39309978	19.27160072	0	1
