# Supplementary material for: Single-molecule analysis reveals the phosphorylation of FLS2 governs its spatiotemporal dynamics and immunity
Source: eLife. 2024 Jul 24;12:RP91072. doi: 10.7554/eLife.91072 (PMC11268883; doi:10.7554/eLife.91072)
Supplement: Figure 2—figure supplement 1—source data 1. [file elife-91072-fig2-figsupp1-data1.zip › Figure 2 - figure supplement-source data 1/Figure 2 - figure supplement 1---SourceData FLS2S938D-CK-mCherry.csv]

x[pix]	y[pix]	intensity	frame
0.039700001	0.651727974	0	1
9.263730049	0.707430005	0	1
3.142640114	0.875841975	0	1
5.473830223	0.948207974	0	1
7.813779831	0.983729005	0	1
4.711289883	1.28955996	0	1
0.544035971	1.376739979	0	1
3.303659916	1.745350003	0	1
6.80851984	1.806339979	0	1
10.49059963	1.947080016	0	1
10.96430016	1.924360037	0	1
8.253250122	2.1145401	0	1
9.381219864	2.10303998	0	1
4.015860081	2.763220072	0	1
10.97179985	3.129270077	0	1
0.039700001	3.237930059	0	1
1.968590021	3.309089899	0	1
9.537590027	3.270699978	0	1
5.633930206	4.010670185	0	1
6.815919876	3.980149984	0	1
0.039700001	4.374360085	0	1
3.950639963	4.467959881	0	1
0.352441013	4.587150097	0	1
10.59980011	4.565080166	0	1
4.929979801	4.679130077	0	1
8.166509628	4.726250172	0	1
5.571390152	5.200409889	0	1
2.233649969	5.483399868	0	1
9.764399529	5.54734993	0	1
6.954820156	5.679180145	0	1
1.631559968	5.79406023	0	1
7.984139919	6.012300014	0	1
6.410109997	6.289450169	0	1
10.7482996	6.613580227	0	1
3.694420099	6.695129871	0	1
11.53639984	6.78207016	0	1
6.489150047	6.996560097	0	1
9.25617981	7.052539825	0	1
11.48200035	7.095709801	0	1
0.440780014	7.293590069	0	1
9.159170151	7.389420033	0	1
6.554570198	7.719039917	0	1
11.73760033	7.792300224	0	1
12.28149986	7.947899818	0	1
8.171589851	8.364170074	0	1
7.47823	8.757470131	0	1
0.691431999	8.872619629	0	1
9.960689545	9.146309853	0	1
7.735809803	9.3042202	0	1
8.427330017	9.78289032	0	1
5.552209854	9.869239807	0	1
4.22713995	9.941329956	0	1
8.619279861	10.19970036	0	1
1.005059958	10.25179958	0	1
2.438649893	10.38090038	0	1
11.84860039	10.37360001	0	1
7.319159985	10.47929955	0	1
11.31239986	10.4968996	0	1
5.23788023	10.6736002	0	1
9.26692009	10.73009968	0	1
2.355849981	11.21290016	0	1
1.02365005	11.3217001	0	1
7.936709881	11.32979965	0	1
6.867819786	12.14540005	0	1
8.617959976	12.1718998	0	1
9.753890038	12.14949989	0	1
0.992444992	12.2567997	0	1
11.45059967	12.44900036	0	1
10.53530025	12.65229988	0	1
0.780125022	13.21730042	0	1
4.545569897	13.36530018	0	1
0.039700001	13.72560024	0	1
5.945700169	13.7105999	0	1
1.000710011	13.94229984	0	1
7.049930096	14.45680046	0	1
9.910759926	14.50160027	0	1
12.25479984	14.48820019	0	1
5.131340027	14.8178997	0	1
7.713540077	15.1257	0	1
10.35420036	15.22049999	0	1
8.566260338	15.34729958	0	1
0.480498999	15.46850014	0	1
5.673560143	15.41969967	0	1
3.059560061	15.87559986	0	1
1.240970016	16.16909981	0	1
11.39789963	16.17370033	0	1
11.70470047	16.22340012	0	1
1.233289957	16.78359985	0	1
6.886650085	16.86160088	0	1
3.689620018	17.38660049	0	1
11.02439976	17.33440018	0	1
1.65316999	17.57699966	0	1
2.579580069	17.84620094	0	1
1.859480023	18.08950043	0	1
3.442369938	18.13669968	0	1
10.70059967	18.17280006	0	1
8.295419693	18.25880051	0	1
4.095099926	18.35050011	0	1
2.984200001	18.43309975	0	1
6.795110226	18.63080025	0	1
11.56649971	18.62789917	0	1
9.15762043	18.78490067	0	1
5.892690182	19.19499969	0	1
2.991919994	19.27890015	0	1
8.463219643	19.44459915	0	1
0.039700001	19.46980095	0	1
