# Supplementary material for: Single-molecule analysis reveals the phosphorylation of FLS2 governs its spatiotemporal dynamics and immunity
Source: eLife. 2024 Jul 24;12:RP91072. doi: 10.7554/eLife.91072 (PMC11268883; doi:10.7554/eLife.91072)
Supplement: Figure 2—figure supplement 1—source data 1. [file elife-91072-fig2-figsupp1-data1.zip › Figure 2 - figure supplement-source data 1/Figure 2 - figure supplement 1---SourceData FLS2S938D-flg22-GFP.csv]

x[pix]	y[pix]	intensity	frame
4.793109894	0.173833996	0	1
2.84194994	0.599665999	0	1
4.069429874	0.58425802	0	1
7.07652998	0.621457994	0	1
0.908137977	0.822546005	0	1
3.191309929	0.796791971	0	1
4.739180088	0.816640973	0	1
9.098090172	1.213209987	0	1
6.27271986	1.363250017	0	1
8.481160164	1.525359988	0	1
11.32149982	1.624480009	0	1
15.97200012	1.658519983	0	1
1.039080024	1.750659943	0	1
2.917680025	2.207050085	0	1
7.117459774	2.147589922	0	1
8.132269859	2.276079893	0	1
9.827540398	2.243690014	0	1
0.572619975	2.333869934	0	1
12.80490017	2.437200069	0	1
4.146339893	2.587909937	0	1
6.12266016	2.589550018	0	1
13.22630024	2.76970005	0	1
11.42179966	2.924119949	0	1
2.534149885	2.975820065	0	1
4.590240002	3.073250055	0	1
11.97819996	3.134279966	0	1
7.387159824	3.24883008	0	1
4.012800217	3.335099936	0	1
5.328909874	3.628190041	0	1
6.65060997	3.701920033	0	1
0.228743002	3.920629978	0	1
3.171380043	3.893249989	0	1
10.33339977	3.976020098	0	1
12.11250019	4.254590034	0	1
12.97850037	4.398910046	0	1
10.59930038	4.58491993	0	1
0.820266008	4.773109913	0	1
1.967489958	4.803760052	0	1
8.494330406	4.833049774	0	1
2.613090038	4.853509903	0	1
13.37889957	4.977719784	0	1
5.698410034	5.025869846	0	1
8.758009911	5.277800083	0	1
12.09619999	5.780079842	0	1
11.02210045	5.930830002	0	1
9.80741024	6.157989979	0	1
11.00020027	6.662799835	0	1
10.43290043	6.724999905	0	1
7.583429813	6.814799786	0	1
14.07310009	6.776539803	0	1
2.332530022	7.128230095	0	1
11.64389992	7.093649864	0	1
3.07407999	7.414020061	0	1
4.789410114	7.508480072	0	1
1.603569984	7.830379963	0	1
7.510359764	7.927340031	0	1
1.107839942	7.963270187	0	1
4.85491991	8.139200211	0	1
9.534270287	8.24890995	0	1
2.304719925	8.510399818	0	1
8.662650108	8.515099525	0	1
12.36209965	8.507840157	0	1
7.861820221	8.691800117	0	1
6.174839973	8.87185955	0	1
10.03139973	8.961030006	0	1
8.097399712	9.360960007	0	1
13.26710033	9.333990097	0	1
7.198790073	9.394989967	0	1
0.376446992	9.497909546	0	1
2.473320007	9.519160271	0	1
1.582450032	9.636039734	0	1
7.180180073	9.895549774	0	1
11.23830032	9.970809937	0	1
7.88740015	10.07680035	0	1
5.539919853	10.26650047	0	1
0.933326006	10.41800022	0	1
2.7082901	10.51790047	0	1
6.228990078	10.53209972	0	1
8.758359909	10.79300022	0	1
2.180900097	10.97379971	0	1
7.579470158	11.21360016	0	1
9.512940407	11.48859978	0	1
6.0302701	11.51299953	0	1
3.147289991	12.24370003	0	1
4.008140087	12.25699997	0	1
6.887579918	12.23040009	0	1
6.044519901	12.74590015	0	1
5.205410004	12.8217001	0	1
11.46609974	12.8039999	0	1
7.038380146	13.02600002	0	1
5.359119892	13.64150047	0	1
8.224419594	13.5923996	0	1
10.13580036	13.70069981	0	1
5.7395401	13.76039982	0	1
9.440540314	14.03489971	0	1
1.77699995	14.19499969	0	1
4.840579987	14.1534996	0	1
5.947430134	14.1843996	0	1
8.544919968	14.44740009	0	1
9.690910339	14.375	0	1
12.04230022	14.50629997	0	1
1.47705996	14.95440006	0	1
2.463449955	15.36540031	0	1
6.758069992	15.70409966	0	1
7.245369911	15.67399979	0	1
7.908100128	15.77159977	0	1
6.063109875	15.84589958	0	1
4.236450195	16.01819992	0	1
7.498779774	15.97959995	0	1
1.267339945	16.1310997	0	1
11.16110039	16.34910011	0	1
5.623260021	16.53199959	0	1
9.070170403	16.64760017	0	1
2.364419937	16.70820045	0	1
5.980169773	17.08480072	0	1
6.935329914	17.18309975	0	1
9.726550102	17.28910065	0	1
4.673980236	17.8302002	0	1
8.644430161	17.84359932	0	1
6.788219929	18.21879959	0	1
3.062819958	18.53969955	0	1
11.93900013	18.61680031	0	1
8.430760384	18.72830009	0	1
7.595429897	18.80319977	0	1
10.01290035	19.06739998	0	1
