# Supplementary material for: Single-molecule analysis reveals the phosphorylation of FLS2 governs its spatiotemporal dynamics and immunity
Source: eLife. 2024 Jul 24;12:RP91072. doi: 10.7554/eLife.91072 (PMC11268883; doi:10.7554/eLife.91072)
Supplement: Figure 2—figure supplement 1—source data 1. [file elife-91072-fig2-figsupp1-data1.zip › Figure 2 - figure supplement-source data 1/Figure 2 - figure supplement 1---SourceData FLS2S938D-flg22-mCherry.csv]

x[pix]	y[pix]	intensity	frame
12.31639957	0.121558003	0	1
3.642780066	0.187985003	0	1
8.075449944	0.261124998	0	1
10.79160023	0.248393998	0	1
5.968840122	0.45737201	0	1
11.91329956	0.467411995	0	1
8.685569763	0.520430028	0	1
1.980380058	0.757739007	0	1
3.208600044	0.851378024	0	1
15.26620007	0.848502994	0	1
4.884709835	0.959801018	0	1
9.288539886	0.985139012	0	1
0.762614012	1.045529962	0	1
5.443170071	1.309219956	0	1
7.245930195	1.450539947	0	1
9.776339531	1.45243001	0	1
13.45829964	1.481960058	0	1
3.687200069	1.764660001	0	1
6.282209873	1.825829983	0	1
0.706360996	1.849949956	0	1
4.753960133	1.870249987	0	1
10.49269962	1.840970039	0	1
3.041820049	1.927809954	0	1
9.813300133	1.957640052	0	1
7.4134202	2.080080032	0	1
11.11310005	2.076809883	0	1
12.21590042	2.161339998	0	1
3.617280006	2.360790014	0	1
5.818160057	2.310780048	0	1
10.62609959	2.369290113	0	1
15.66559982	2.351910114	0	1
8.197870255	2.392839909	0	1
11.92879963	2.457900047	0	1
13.96640015	2.410300016	0	1
4.460179806	2.714410067	0	1
7.073860168	2.737689972	0	1
0.994825006	2.986000061	0	1
8.617139816	2.967180014	0	1
14.76650047	2.956249952	0	1
10.49349976	3.082489967	0	1
11.75409985	3.111530066	0	1
9.78730011	3.267570019	0	1
3.720309973	3.631059885	0	1
6.888090134	3.641360044	0	1
8.258790016	3.654170036	0	1
5.016660213	3.863679886	0	1
9.19054985	3.960580111	0	1
10.97570038	3.9479599	0	1
3.067780018	4.106239796	0	1
3.76560998	4.076399803	0	1
8.207110405	4.08494997	0	1
11.98019981	4.516729832	0	1
13.29049969	4.501170158	0	1
1.194509983	4.756909847	0	1
8.247429848	4.727049828	0	1
14.53639984	4.75466013	0	1
4.86289978	4.959370136	0	1
10.2560997	4.935229778	0	1
2.467989922	5.155749798	0	1
12.64550018	5.235459805	0	1
6.388070107	5.277649879	0	1
7.904819965	5.318240166	0	1
11.02359962	5.343520164	0	1
16.47550011	5.380849838	0	1
3.19611001	5.525030136	0	1
9.099169731	5.549389839	0	1
14.49660015	5.694950104	0	1
9.739850044	5.739789963	0	1
11.81410027	5.75124979	0	1
7.00248003	5.827750206	0	1
3.038069963	5.882199764	0	1
7.686089993	6.059529781	0	1
4.158860207	6.14496994	0	1
13.52180004	6.118889809	0	1
16.23600006	6.146709919	0	1
4.762959957	6.412419796	0	1
9.814760208	6.480199814	0	1
11.76980019	6.597290039	0	1
3.606669903	6.688010216	0	1
7.629749775	6.670599937	0	1
1.780210018	6.82186985	0	1
4.63049984	6.908180237	0	1
5.212140083	6.975379944	0	1
5.764780045	6.976590157	0	1
8.034130096	7.030889988	0	1
9.66903019	7.003099918	0	1
2.718729973	7.10270977	0	1
6.007110119	7.234650135	0	1
7.504950047	7.257500172	0	1
12.45240021	7.226789951	0	1
13.77530003	7.357769966	0	1
0.37053901	7.43321991	0	1
11.25889969	7.476960182	0	1
16.06189919	7.484360218	0	1
6.727859974	7.582620144	0	1
10.81729984	7.584360123	0	1
12.6718998	7.60281992	0	1
5.425630093	7.699860096	0	1
8.613059998	7.712830067	0	1
9.199440002	7.720079899	0	1
5.842720032	8.05107975	0	1
11.59799957	8.150790215	0	1
3.209899902	8.23900032	0	1
4.58137989	8.273920059	0	1
2.02331996	8.378609657	0	1
7.416950226	8.408450127	0	1
4.146349907	8.559709549	0	1
5.773789883	8.538479805	0	1
10.19349957	8.569479942	0	1
13.08250046	8.615659714	0	1
0.842824996	8.732210159	0	1
8.555330276	8.731570244	0	1
8.842129707	8.690899849	0	1
11.94799995	8.83273983	0	1
12.40170002	8.887350082	0	1
2.924959898	8.956009865	0	1
9.872799873	8.966830254	0	1
3.195489883	8.990130424	0	1
5.909279823	9.011429787	0	1
6.863580227	8.979649544	0	1
7.819399834	9.084980011	0	1
8.691929817	9.221320152	0	1
1.236269951	9.338720322	0	1
1.511909962	9.326950073	0	1
5.353519917	9.295829773	0	1
13.9066	9.315050125	0	1
4.263669968	9.484499931	0	1
6.06264019	9.463259697	0	1
12.3519001	9.64015007	0	1
0.460399002	9.722920418	0	1
8.084630013	9.740480423	0	1
2.150719881	9.894920349	0	1
5.002769947	10.06359959	0	1
6.704949856	10.06540012	0	1
7.807340145	10.22500038	0	1
8.381640434	10.23190022	0	1
0.440070987	10.32040024	0	1
9.772190094	10.32390022	0	1
5.578839779	10.44400024	0	1
1.899500012	10.50870037	0	1
5.044970036	10.65289974	0	1
6.634759903	10.75049973	0	1
0.404284	10.74479961	0	1
11.44750023	10.72830009	0	1
1.265779972	10.95540047	0	1
9.438220024	10.94509983	0	1
10.32579994	10.91450024	0	1
2.308870077	11.01309967	0	1
4.963920116	11.12979984	0	1
5.922860146	11.16870022	0	1
8.607919693	11.37749958	0	1
1.887279987	11.50109959	0	1
5.163750172	11.49629974	0	1
4.762889862	11.62679958	0	1
9.776269913	11.87870026	0	1
3.612529993	11.91699982	0	1
13.59609985	11.91880035	0	1
11.70810032	12.04150009	0	1
5.804850101	12.09090042	0	1
2.821609974	12.1552	0	1
6.43073988	12.15359974	0	1
12.89239979	12.17370033	0	1
0.444025993	12.29209995	0	1
4.101920128	12.29660034	0	1
9.8605299	12.52390003	0	1
9.151459694	12.62360001	0	1
2.062060118	12.96800041	0	1
8.341520309	12.99520016	0	1
0.415288001	13.09249973	0	1
4.040639877	13.24160004	0	1
7.277319908	13.27540016	0	1
9.432370186	13.30690002	0	1
2.167309999	13.47490025	0	1
15.14560032	13.70720005	0	1
12.51749992	13.85169983	0	1
9.142230034	13.92280006	0	1
0.369491994	13.99800014	0	1
8.399290085	14.11750031	0	1
13.37909985	14.05440044	0	1
5.185760021	14.14210033	0	1
7.757949829	14.39649963	0	1
10.74030018	14.55949974	0	1
1.094990015	14.68369961	0	1
1.371829987	14.62479973	0	1
12.89290047	14.75570011	0	1
4.451330185	15.03719997	0	1
8.009189606	15.04090023	0	1
6.173079967	15.12370014	0	1
7.322619915	15.15250015	0	1
3.28237009	15.35550022	0	1
9.132579803	15.51469994	0	1
2.2707901	15.70689964	0	1
3.731450081	15.85630035	0	1
4.376259804	15.94330025	0	1
7.500929832	16.19440079	0	1
3.365020037	16.20779991	0	1
9.961079597	16.35000038	0	1
6.192790031	16.38409996	0	1
2.754780054	16.5326004	0	1
8.202400208	16.63739967	0	1
5.527480125	16.7201004	0	1
9.810250282	16.86160088	0	1
8.508769989	16.93600082	0	1
3.360579967	17.21570015	0	1
9.39138031	17.18939972	0	1
3.944570065	17.27300072	0	1
1.444800019	17.39259911	0	1
4.971210003	17.39789963	0	1
7.938280106	17.6201992	0	1
3.257460117	18.0795002	0	1
5.833230019	18.31159973	0	1
10.18490028	18.49150085	0	1
0.248255998	18.80089951	0	1
2.570859909	18.75810051	0	1
3.946619987	19.0170002	0	1
7.394440174	19.01799965	0	1
4.838560104	19.21229935	0	1
8.250370026	19.26469994	0	1
