# Supplementary material for: Single-molecule analysis reveals the phosphorylation of FLS2 governs its spatiotemporal dynamics and immunity
Source: eLife. 2024 Jul 24;12:RP91072. doi: 10.7554/eLife.91072 (PMC11268883; doi:10.7554/eLife.91072)
Supplement: Figure 3—source data 1. [file elife-91072-fig3-data1.zip]

Archive with 19 entries (18 files):
- Figure 3—source data 1/
- Figure 3—source data 1/Figure3A---SourceData---FLS2--Merge.tif
- Figure 3—source data 1/Figure3A---SourceData---FLS2--flg22-Merge.tif
- Figure 3—source data 1/Figure3A---SourceData---FLS2-CHX-BFA-FM4-64.tif
- Figure 3—source data 1/Figure3A---SourceData---FLS2-CHX-BFA.tif
- Figure 3—source data 1/Figure3A---SourceData---FLS2-flg22-CHX-BFA-FM4-64.tif
- Figure 3—source data 1/Figure3A---SourceData---FLS2-flg22-CHX-BFA.tif
- Figure 3—source data 1/Figure3A---SourceData---FLS2S938A-CHX-BFA-FM4-64.tif
- Figure 3—source data 1/Figure3A---SourceData---FLS2S938A-CHX-BFA.tif
- Figure 3—source data 1/Figure3A---SourceData---FLS2S938A-Merge .tif
- Figure 3—source data 1/Figure3A---SourceData---FLS2S938A-flg22-CHX-BFA-FM4-64.tif
- Figure 3—source data 1/Figure3A---SourceData---FLS2S938A-flg22-CHX-BFA.tif
- Figure 3—source data 1/Figure3A---SourceData---FLS2S938A-flg22-Merge .tif
- Figure 3—source data 1/Figure3A---SourceData---FLS2S938D-CHX-BFA-FM4-64.tif
- Figure 3—source data 1/Figure3A---SourceData---FLS2S938D-CHX-BFA.tif
- Figure 3—source data 1/Figure3A---SourceData---FLS2S938D-Merge .tif
- Figure 3—source data 1/Figure3A---SourceData---FLS2S938D-flg22-CHX-BFA-FM4-64.tif
- Figure 3—source data 1/Figure3A---SourceData---FLS2S938D-flg22-CHX-BFA.tif
- Figure 3—source data 1/Figure3A---SourceData---FLS2S938D-flg22-Merge.tif
