# Supplementary material for: Single-molecule analysis reveals the phosphorylation of FLS2 governs its spatiotemporal dynamics and immunity
Source: eLife. 2024 Jul 24;12:RP91072. doi: 10.7554/eLife.91072 (PMC11268883; doi:10.7554/eLife.91072)
Supplement: Figure 3—source data 2. [file elife-91072-fig3-data2.zip]

Archive with 13 entries (12 files):
- Figure 3—source data 2/
- Figure 3—source data 2/Figure3B---SourceData---FLS2-0min.jpg
- Figure 3—source data 2/Figure3B---SourceData---FLS2-flg22-15min.jpg
- Figure 3—source data 2/Figure3B---SourceData---FLS2-flg22-30min.jpg
- Figure 3—source data 2/Figure3B---SourceData---FLS2-flg22-60min.jpg
- Figure 3—source data 2/Figure3B---SourceData---FLS2S938A-0min.jpg
- Figure 3—source data 2/Figure3B---SourceData---FLS2S938A-flg22-15min.jpg
- Figure 3—source data 2/Figure3B---SourceData---FLS2S938A-flg22-30min.jpg
- Figure 3—source data 2/Figure3B---SourceData---FLS2S938A-flg22-60min.jpg
- Figure 3—source data 2/Figure3B---SourceData---FLS2S938D-0min.jpg
- Figure 3—source data 2/Figure3B---SourceData---FLS2S938D-flg22-15min.jpg
- Figure 3—source data 2/Figure3B---SourceData---FLS2S938D-flg22-30min.jpg
- Figure 3—source data 2/Figure3B---SourceData---FLS2S938D-flg22-60min.jpg
