# Supplementary material for: Single-molecule analysis reveals the phosphorylation of FLS2 governs its spatiotemporal dynamics and immunity
Source: eLife. 2024 Jul 24;12:RP91072. doi: 10.7554/eLife.91072 (PMC11268883; doi:10.7554/eLife.91072)
Supplement: Figure 3—source data 6. [file elife-91072-fig3-data6.zip]

Archive with 7 entries (6 files):
- Figure 3—source data 6/Figure3E---SourceData1.ai
- Figure 3—source data 6/Figure3E---SourceData1.tif
- Figure 3—source data 6/Figure3E---SourceData2.ai
- Figure 3—source data 6/Figure3E---SourceData2.tif
- Figure 3—source data 6/Figure3E---SourceData3.ai
- Figure 3—source data 6/Figure3E---SourceData3.tif
- Figure 3—source data 6/
