# Supplementary material for: Single-molecule analysis reveals the phosphorylation of FLS2 governs its spatiotemporal dynamics and immunity
Source: eLife. 2024 Jul 24;12:RP91072. doi: 10.7554/eLife.91072 (PMC11268883; doi:10.7554/eLife.91072)
Supplement: Figure 3—figure supplement 1—source data 1. [file elife-91072-fig3-figsupp1-data1.zip]

Archive with 4 entries (3 files):
- Figure 3 - figure supplement-source data 1/Figure 3 - figure supplement 3A---SourceData .xlsx
- Figure 3 - figure supplement-source data 1/Figure 3 - figure supplement 3B---SourceData  .xlsx
- Figure 3 - figure supplement-source data 1/Figure 3 - figure supplement 3C---SourceData .xlsx
- Figure 3 - figure supplement-source data 1/
