# Supplementary material for: Single-molecule analysis reveals the phosphorylation of FLS2 governs its spatiotemporal dynamics and immunity
Source: eLife. 2024 Jul 24;12:RP91072. doi: 10.7554/eLife.91072 (PMC11268883; doi:10.7554/eLife.91072)
Supplement: Figure 3—figure supplement 1—source data 1. [file elife-91072-fig3-figsupp1-data1.zip › Figure 3 - figure supplement-source data 1/Figure 3 - figure supplement 3A---SourceData .xlsx]

## Sheet: Sheet1
FLS2	CK	2	2	1	2	1	1	2	2	1	3	1	2	1	2	1	2	1	1	2
	flg22	1	1	3	1	2	2	2	1	1
FLS2S938A	CK	1	1	1	1	1	2	2	1	2	1	1	2	1	1	2	2	1	2	2	1	1	1	1	2	1	3	2	1
	flg22	1	1	2	1	1	2	1	2	3
FLS2S938D	CK	2	2	1	3	2	1	2	1	1	2	1	1	2	1	1	3	1	2	1	1	1
	flg22	1	2	2	1	1	1	3
