# Supplementary material for: Single-molecule analysis reveals the phosphorylation of FLS2 governs its spatiotemporal dynamics and immunity
Source: eLife. 2024 Jul 24;12:RP91072. doi: 10.7554/eLife.91072 (PMC11268883; doi:10.7554/eLife.91072)
Supplement: Figure 3—figure supplement 1—source data 1. [file elife-91072-fig3-figsupp1-data1.zip › Figure 3 - figure supplement-source data 1/Figure 3 - figure supplement 3B---SourceData .xlsx]

## Sheet: Sheet1
FLS2	CK	2.39	2.09	2.69	3.44	3.76	4.12	1.84	4.31	3.95	3.86	3.04	2.73
	flg22	3.44	3.22	2.53	3.05	2.49	2.58	3.4	2.53
FLS2S938A	CK	4.32	3.89	2.53	2.16	2.56	2.33	1.7	2.83	2.95
	flg22	2.73	1.33	1.79	3.17	3.06	2.54	3.29	4.48	2.97	3.76
FLS2S938D	CK	2.53	3.29	2.64	2.89	2.09	2.4	3.32	3.08
	flg22	6.69	4.67	4.76	3.24	4.78	4.15	3.55	2.29	2.16	2.96	3.13	3.76	6.8	6.84	5.77	6.35	6.22	4.56	4.08	3.22	4.3	1.83
