# Supplementary material for: Single-molecule analysis reveals the phosphorylation of FLS2 governs its spatiotemporal dynamics and immunity
Source: eLife. 2024 Jul 24;12:RP91072. doi: 10.7554/eLife.91072 (PMC11268883; doi:10.7554/eLife.91072)
Supplement: Figure 4—source data 2. [file elife-91072-fig4-data2.zip › Figure 4—source data2/Figure4C---Hypocotyl length.xlsx]

## Sheet: Sheet1
FLS2	CK	0.601	0.571	0.634	0.648	0.586	0.548	0.588	0.696	0.611	0.553	0.626	0.57	0.569
	flg22	0.451	0.426	0.446	0.473	0.392	0.447	0.521	0.449	0.528	0.408	0.411	0.434	0.428
FLS2S938A	CK	0.647	0.64	0.647	0.702	0.636	0.623	0.662	0.613	0.6	0.587	0.604	0.61	0.61
	flg22	0.65	0.635	0.543	0.523	0.547	0.676	0.598	0.632	0.563	0.65	0.615	0.639	0.605
FLS2S938D	CK	0.644	0.727	0.746	0.642	0.694	0.695	0.704	0.677	0.735	0.646	0.698	0.69	0.636
	flg22	0.494	0.487	0.426	0.462	0.359	0.336	0.409	0.377	0.485	0.38	0.436	0.395	0.424
