# Supplementary material for: Single-molecule analysis reveals the phosphorylation of FLS2 governs its spatiotemporal dynamics and immunity
Source: eLife. 2024 Jul 24;12:RP91072. doi: 10.7554/eLife.91072 (PMC11268883; doi:10.7554/eLife.91072)
Supplement: Figure 4—figure supplement 1—source data 2. [file elife-91072-fig4-figsupp1-data2.zip]

Archive with 5 entries (4 files):
- Figure 4 - figure supplement-source data 2/Figure 4 - figure supplement 1-source data 1.ai
- Figure 4 - figure supplement-source data 2/Figure 4 - figure supplement 1-source data 1.tif
- Figure 4 - figure supplement-source data 2/Figure 4 - figure supplement 1-source data 2.ai
- Figure 4 - figure supplement-source data 2/Figure 4 - figure supplement 1-source data 2.tif
- Figure 4 - figure supplement-source data 2/
