# Supplementary material for: Single-molecule analysis reveals the phosphorylation of FLS2 governs its spatiotemporal dynamics and immunity
Source: eLife. 2024 Jul 24;12:RP91072. doi: 10.7554/eLife.91072 (PMC11268883; doi:10.7554/eLife.91072)
Supplement: Figure 4—figure supplement 3—source data 1. [file elife-91072-fig4-figsupp3-data1.zip]

Archive with 2 entries (1 files):
- Figure 4 - figure supplement-source data 4/Figure 4 - figure supplement 3-source data .jpg
- Figure 4 - figure supplement-source data 4/
